# Supplementary material for: THz Waves Improve Spatial Working Memory by Increasing the Activity of Glutamatergic Neurons in Mice
Source: Cells. 2025 Mar 3;14(5):370. doi: 10.3390/cells14050370 (PMC11898596; doi:10.3390/cells14050370)
Supplement: Supplementary file 1 [file cells-14-00370-s001.zip]

Archive with 1 entries (1 files):
- cells-3497525-supplementary.pdf
